# Supplementary material for: Structural basis of the XPB–Bax1 complex as a dynamic helicase–nuclease machinery for DNA repair
Source: Nucleic Acids Res. 2020 May 6;48(11):6326–39. doi: 10.1093/nar/gkaa324 (PMC7293015; doi:10.1093/nar/gkaa324)
Supplement: gkaa324_Supplemental_Files [file gkaa324_supplemental_files.zip]

Archive with 2 entries (2 files):
- conformationalchanges.mpeg
- Nar2019supple_Fan_rev.pdf
